# Supplementary material for: The RHIM of the Immune Adaptor Protein TRIF Forms Hybrid Amyloids with Other Necroptosis-Associated Proteins
Source: Molecules. 2022 May 24;27(11):3382. doi: 10.3390/molecules27113382 (PMC9182532; doi:10.3390/molecules27113382)
Supplement: Supplementary file 1 [file molecules-27-03382-s001.zip]

Archive with 1 entries (1 files):
- molecules-1697235-supplementary.pdf
